# Supplementary material for: Single-cell transcriptome reveals cellular hierarchies and guides p-EMT-targeted trial in skull base chordoma
Source: Cell Discov. 2022 Sep 20;8:94. doi: 10.1038/s41421-022-00459-2 (PMC9489773; doi:10.1038/s41421-022-00459-2)
Supplement: Supplementary file 19 — Supplemental Tab S9 [file 41421_2022_459_MOESM19_ESM.xlsx]

## Sheet: Sheet1
Supplementary Table 9. Top 100 markers of gene signature involved in 8 modules identified by NNMF in malignant cells of SBC
Cluster	Inferred Annotation	Sample	Genes 1-10										Genes 11-20										Genes 21-30										Genes 31-40										Genes 41-50
0	RIBOSOME	sample1_17	RPS8	RPL5	RPS6	RPL31	RPL26	RPS23	RPL30	RPL13	RPS3	RPL9	RPL23A	RPS13	RPS25	RPL7A	RPS14	RPS12	RPS3A	RPS20	RPL19	RPS18	RPS2	RPS27	RPS4X	RPL35A	RPL10A	ZFAS1	EEF1B2	RPL11	RPL10	RPL7	RPL12	RPL17	RPL24	RPS10	RPS15A	RPS27A	RPL34	RPL22	RPS16	EEF1A1	RPL37A	TPT1	RPS29	RPS7	RPL39	RPL4	RPL21
1	RIBOSOME	sample4_15	EEF1B2	RPL26	RPS3	RPS3A	RPL5	RPL7A	RPS6	RPL23A	RPL7	RPL10A	RPS23	RPS2	RPL34	RPL10	RPL15	RPS18	RPL11	NACA	RPS14	RPL30	RPL19	RPS12	RPS4X	RPL29	RPLP0	RPL23	RPL3	RPS8	RPL32	RPL35A	RPS10	RPL13	RPS13	RPS27A	RPS15A	RPS9	RPS7	RPL24	RPL8	RPL12	RPL6	RPL37A	RPL39	RPL18	RPL37	RPL14	RPL21
2	RIBOSOME	sample6_3	RPL26	EEF1B2	RPL18A	RPS8	RPL34	RPS6	RPS3A	RPS23	RPL13A	RPL30	RPL11	RPS27	RPL5	RPS12	RPS4X	RPL13	RPS14	RPS5	TPT1	RPL36A	RPL37	RPL10	RPS3	RPL31	RPL32	RPS15A	RPS10	RPL35A	RPS13	RPL9	RPL10A	RPL15	RPS2	RPS9	ZFAS1	RPS25	RPL37A	RPS16	RPS18	RPL14	RPS27A	RPL3	RPL19	RPL39	RPL21	RPL7A	RPL7
3	RIBOSOME	sample2_6	RPS6	RPL5	RPL14	RPL30	RPL9	RPS8	RPL7	RPL13	RPS3A	RPL26	RPS23	RPL31	RPL32	NDUFA4L2	ZFAS1	RPL35A	RPL6	RPS4X	RPL23A	RPS3	RPS27A	NACA	RPL11	RPS25	RPL7A	RPL10	RPL13A	RPL29	RPL34	RPS5	RPL12	RPS15A	RPS14	RPL15	RPL19	RPL10A	RPS12	RPL18A	RPS20	RPL8	RPL18	RPL24	RPL22	RPS7	RPS10	RPS16	RPL23
4	RIBOSOME	sample3_13	RPS6	RPS18	RPS10	RPL10A	RPL7A	RPL12	EEF1B2	ZFAS1	RPL34	RPL31	RPS3A	RPS8	RPS13	RPL26	RPS14	RPS23	RPL30	RPS3	RPL5	RPS4X	RPL11	RPL35	RPL32	RPL21	RPL14	RPL29	RPL19	RPL36A	RPL10	RPL7	RPL8	RPL37A	RPL37	RPL18	RPL13	RPL24	RPS21	RPL9	RPL23	RPS27A	RPS7	RPS5	RPS15A	RPS25	RPL6	NACA	RPL17
5	RIBOSOME	sample5_9	RPL12	RPS8	RPS23	RPL5	BTF3	RACK1	RPL14	RPS13	RPS15A	RPL7A	RPL26	RPL10	RPL30	RPL35A	RPS7	RPS14	RPS3	RPL19	RPL32	RPL29	RPS5	RPS6	RPL8	RPS18	RPS4X	EEF1A1	NPM1	ZFAS1	RPL24	RPL18	EEF1B2	RPL13	RPL15	RPS3A	GAPDH	RPS2	RPL37	RPL36AL	RPL28	SNHG8	RPL34	RPL18A	NACA	RPS27A	RPS25	FAU	RPL11
6	OXIDATIVE PHOSPHORYLATION	sample3_11	BEX3	SNCG	EXOC1L	SDHB	C19orf33	STAU2	VAMP5	MTURN	DUSP23	MINOS1	RPL35A	POLR2L	PLAC9	GYG1	AC027644.3	RNF7	SELENOW	LINC00525	ISCU	GTF2A2	NDUFC1	IFT57	TP53TG1	SNRPN	NAA38	ADIRF	UQCR11	ITGB1BP1	ARPC2	COPZ2	GYPC	GUK1	HPCAL1	MIEN1	NDUFAF8	FAM89A	PTPRN2	CARD16	ATP5F1E	HOPX	AKR1B10	GABARAPL2	FUNDC2	MCUB	SMIM19	BEX2	POLR2F
7	OXIDATIVE PHOSPHORYLATION	sample2_1	MIEN1	SERF2	NDUFA4	OST4	ATP5IF1	COX7A2	C9orf16	SH3BGRL3	KRT10	TXNDC17	C1orf122	NDUFB3	COX7B	PTRHD1	COX8A	MINOS1	LSP1P5	PPDPF	LAGE3	COX14	NME2	C19orf33	TXN	NDUFAF8	HIGD2A	LGALS1	JTB	ATP5F1E	RPL27A	COPS9	S100A10	ATP5MG	COPZ2	UQCC2	NDUFA7	NDUFB2	BOLA3	TNNC1	ANAPC11	ATP5PF	RNASE1	COX6C	NDUFA1	DYNLL1	GTF2H5	MRPL41	CA3
8	OXIDATIVE PHOSPHORYLATION	sample3_1	ARPC1B	POLR2L	LINC01291	OST4	TMSB10	COX7A1	FTL	C12orf75	LGALS1	SRM	SEC61G	SERF2	C1orf122	UQCR11	DBI	NDUFAF8	NBDY	PPP1R14B	GUK1	AP2S1	UQCRQ	RPS26	YBX1	TSPO	S100A11	MIF	COX8A	NME1	PLAC8	AKR1B10	TXNDC17	ATP5MF	FTH1	SRA1	UQCR10	COPZ2	TMSB4X	CALM1	ATP5MC1	ATP5F1E	ARPC1A	MYL6	ZNHIT1	COX7A2	BRI3	LSP1P5	NDUFA11
9	OXIDATIVE PHOSPHORYLATION	sample2_13	CAPZA2	HOPX	SNX3	CAPG	CA3	NAGK	MEAF6	SELENOW	KRT19	ARPC1B	COPE	SUMO1	RAB38	PEBP1	ARF4	YWHAQ	VDAC1	LDHA	SRP9	ENO1	NDUFV2	BEX4	ACTB	RAB1A	RHEB	PSMD8	NDUFA5	ARL5A	NDUFC1	RAB2A	S100B	ATP5F1B	TPI1	AKR1B10	ARPC2	MORF4L1	FNDC4	SKP1	MORF4L2	PSMA1	CNN3	SNCG	UGP2	PTGES3	DDIT4L	PAIP2	STRAP
10	OXIDATIVE PHOSPHORYLATION	sample5_12	TPD52L1	UQCR10	C1orf122	ATP6V1F	UCP2	VAMP5	PSMB9	CALM1	ARPC2	FNDC4	NDUFC1	CSTB	DYNLRB1	ATP5F1E	C9orf16	GNG13	NDUFAF3	NBDY	TAF10	GADD45GIP1	MRPL41	SNX3	SELENOW	COX8A	SERF2	NDUFB2	GUK1	PSME1	PSMB8	MRPS6	SCAND1	ITGB1BP1	PFN1	ATP5MF	LAGE3	MORN2	MRPL40	PSME2	NOP10	PRDX2	MIEN1	POLR2L	AP2S1	COX6C	BEX3	BANF1	COA3
11	OXIDATIVE PHOSPHORYLATION	sample6_1	MINOS1	POLR2L	KRT19	UQCR10	UQCRQ	S100B	GTF2H5	UBL5	NDUFA4	ARPC3	UQCR11	ATP5MD	ATP5PF	NDUFB2	DYNLRB1	NDUFC1	ATP5MF	COX14	MALSU1	COX7A1	SELENOW	COX7A2	NME1	POLR2K	CYCS	HOPX	NDUFB3	MRPL20	COX7B	HDDC2	ITGB1BP1	NBDY	KRT18	PRELID1	ATP6V1F	ROMO1	LGALS3	SNF8	ATOX1	NDUFAB1	AP2S1	GADD45GIP1	MIEN1	NDUFA2	GTF2A2	GUK1	ATP5IF1
12	OXIDATIVE PHOSPHORYLATION	sample1_2	POLR2L	S100A1	ATP5MF	UQCRQ	S100B	NDUFA4	ATP5F1E	UBL5	NDUFA1	UQCR10	COX17	ATP5ME	NDUFB2	S100A11	ATP5IF1	MINOS1	COX6C	UQCR11	VAMP8	RPS26	COX7A2	SRP14	ATP5PF	NDUFB1	S100A10	NDUFB3	NDUFA3	ELOB	SNRPG	COX5B	COX7B	ROMO1	ATP5MC3	COPS9	COX7A1	MTLN	TMA7	TXN	HSBP1	MRPL33	NDUFA2	NDUFC1	TRMT112	SCRG1	OST4	MYL6	SERF2
13	OXIDATIVE PHOSPHORYLATION	sample4_4	COX5B	HSPE1	UQCRQ	FTH1	NDUFA4	UQCR10	NDUFB3	FTL	GSTP1	COX7A2	SRP14	POLR2L	SNU13	ATP5MD	SSBP1	ATP5MC1	NDUFAB1	PRDX5	ATP5MC3	SEC61G	KRT10	PFDN2	COX6C	TXN	NDUFA6	NDUFB2	POMP	ERH	PSMB6	RBX1	RNF181	NDUFS6	ATP5PF	ARPC3	UBL5	COX7B	PSMB3	SEC61B	POLR2K	TXNDC17	TRMT112	ATP5MF	ELOB	CHCHD2	S100A11	GTF2A2	LAMTOR2
14	CELL CYCLE	sample4_12	TUBA1B	ACTB	UBE2S	LGALS1	PTTG1	TAGLN2	ARL6IP1	ACTN4	CKB	TUBB	EMP3	TPM4	TUBB4B	NUCB2	PTMA	H2AFZ	MMP3	TMSB10	HDGF	PTMS	MYL6	TUBA1C	JPT1	TAGLN	LMNA	C12orf75	PFN1	MYH9	CFL1	EZR	DEK	PLP2	TPM3	MYL9	HMGB2	HSPB1	H2AFV	YWHAH	YWHAQ	CLIC1	DDX39A	ANXA2	HMGN2	CALM3	CALM1	SNRPB	CKS1B
15	CELL CYCLE	sample1_5	H2AFZ	TUBA1B	UBE2S	HMGN2	HMGB2	ARL6IP1	TUBB	H2AFV	PTN	CALM3	PTMA	TMEM106C	LGALS1	DTYMK	HIST1H4C	RAN	NUCB2	CALM2	PLP2	AL353751.1	LSM4	TUBA1C	PTMS	PFN1	DCTN3	CENPX	CDKN2C	TUBB4B	COX20	UBB	CD24	NUCKS1	PPIA	TPI1	ENO1	MZT2B	HSP90B1	DBI	MIF	DYNLL1	MZT2A	EMP3	DEK	HINT1	GAPDH	YBX1	COX8A
16	CELL CYCLE	sample2_8	STMN1	H2AFZ	TUBA1B	PTMA	CKS1B	LGALS1	ACTB	JPT1	HMGN2	DUT	HMGB2	DTYMK	LSM4	DBI	RPA3	PCNA	CENPX	CYCS	TMEM106C	TMSB10	H2AFV	TPI1	RAN	PFN1	HMGB1	CKS2	TUBB	DEK	ARL6IP1	PLP2	PTMS	ACTG1	CAVIN3	BLOC1S1	EMP3	CKLF	LSM3	C12orf75	HINT1	CALM3	PSME2	MYL6	CNIH4	CFL1	C19orf33	BOLA3	GAPDH
17	CELL CYCLE	sample6_4	PTTG1	TUBA1B	H2AFZ	TUBB	UBE2S	DTYMK	CKS1B	PCNA	TUBA1C	JPT1	DEK	MCM7	NUDT1	RAN	CENPX	PGP	HMGB2	HMGB1	ARL6IP1	RPA3	HIST1H4C	ACTB	HMGN2	LSM4	PTMA	TUBB4B	H2AFV	TMEM106C	DNMT1	SNRPB	PFN1	HNRNPAB	DBI	TAGLN2	DUT	MCM3	NUCKS1	TPI1	RANBP1	AP2S1	COMMD4	CBX5	MYL6	PGM1	TMEM160	LSM5	HSPD1
18	CELL CYCLE	sample3_14	H2AFZ	PTTG1	UBE2S	STMN1	TUBA1B	HMGN2	HMGB2	CKS1B	TUBA1C	JPT1	TUBB	CALM2	H2AFV	LGALS1	PTMA	DTYMK	TUBB4B	ARL6IP1	CENPX	HDGF	CALM3	RAN	LSM5	ILF2	PTMS	TAGLN2	LSM4	TPM3	RPA3	HSPE1	ANP32E	DYNLL1	TMEM106C	CBX3	DCTN3	CMC2	RHEB	GNB2	PGAM1	TPI1	PPIA	PFN1	DBI	H2AFX	HMGB1	RANBP1	TUBB2A
19	CELL CYCLE	sample5_6	PTTG1	H2AFZ	UBE2S	HMGB2	TUBA1C	TUBB4B	TUBA1B	JPT1	CKS1B	LGALS1	HMGN2	H2AFV	PTMA	CKS2	SNRPB	ARL6IP1	DTYMK	RPL39L	LSM5	RANBP1	TAGLN2	CALM2	TUBB	DEK	RHOC	RPA3	RAN	YBX1	PCNA	HMGN1	DBI	HMGB1	CALM3	DUT	LSM4	HNRNPA1	NUCKS1	SKA2	PKM	ILF2	TM4SF1	CARHSP1	ANAPC11	DYNLL1	TPI1	FDPS	ECI1
20	CELL CYCLE	sample5_4	TUBB2A	CRYAB	TNFRSF12A	EMP3	ACTB	KRT18	MGLL	ANXA3	ANGPTL4	C11orf96	ANXA2	S100A10	KRT8	CTSL	YWHAH	GNG13	ANXA5	ACTG1	CA7	SH3BGRL3	CLIC1	PDLIM4	S100P	LDHA	TUBA1B	C19orf33	ANXA1	GAPDH	PMP22	S100A11	PLAC8	CAPG	S100A6	S100A1	RRAS	ID1	FGL2	LMNA	EZR	TXNDC17	CAVIN3	MGST3	CITED4	CKB	SLC2A1	TM4SF1	MAGED2
21	CELL CYCLE	sample1_9	SERPINE2	SERPINE1	TGFBI	LGALS1	RRAD	ANXA2	SH3BGRL3	PKM	TMSB10	TMSB4X	FTH1	ANGPTL4	EMP3	S100A10	S100A6	NDUFA4L2	THY1	PLOD2	IGFBP6	RHOC	PPP1R14B	PLAUR	GAPDH	ACTB	TUBA1A	TAGLN2	TNFRSF12A	PRSS23	ENO1	LDHA	PFN1	CCDC80	MYL6	PGK1	TPI1	S100A16	CFL1	CLIC1	S100A11	TPM4	ARPC1B	CD151	IFI6	TXN	VIM	SLC16A3	TPM2
22	CELL CYCLE	sample6_8	TNFRSF12A	S100A6	HSPB1	ACTG1	CRYAB	EMP3	IGFBP6	ACTB	ANXA2	MGLL	SH3BGRL3	LGALS1	TMSB10	S100A10	S100A11	TMSB4X	CCND1	RHOC	VIM	FLNA	CLIC1	EZR	RRAS	TPM4	TAGLN2	PLP2	LMNA	CAVIN1	C19orf33	MYL6	TUBA1A	TGFBI	YWHAQ	TAGLN	PTMS	UCHL1	YWHAH	C12orf75	MSN	CD9	CAPG	PPP1R14B	S100A16	CFL1	PFN1	TPM1	CLTB
29	IMMUNITY RESPONSE	sample5_7	IGHG3	IGLC3	IGHG1	IGLC2	SLPI	IGKC	IGHA1	CCL4L2	SCGB1A1	BPIFA1	IGHG4	PPP1R3C	PABPC1	APOD	ACSL3	SPP1	CTSD	JCHAIN	ARL6IP1	CD74	TAX1BP1	COX7A1	DUSP1	CCL3L1	C1QB	DNAJB1	CXCL8	MT1G	SLC44A1	SRSF11	OSTC	SHC1	NEDD8	CLTA	RPL36A	DCN	CTSB	RPS17	HNRNPU	JUN	PDIA3	SELENOH	MRPS33	PHPT1	RPL31	TMSB4X	MGP
30	IMMUNITY RESPONSE	sample5_0	MGP	BPIFA1	KRT17	BPIFB1	SERPINB3	SLPI	APOD	HLA-DPA1	CXCL8	SPP1	CCL3	JUND	RARRES1	WFDC2	CCL4	IGKC	IGLC2	FOSB	CD74	EIF4G2	LUM	TMSB4X	SNHG25	HLA-DRA	NDUFA13	COL6A3	IGHG4	ROMO1	COL3A1	CCL4L2	CAST	C1QC	FMOD	NDUFB1	CD14	NDUFC2	HSBP1	ATP9A	TGFA	CCL2	SEC31A	C19orf53	MYL12B	TRMT112	ATOX1	PSAP	GNAS
31	IMMUNITY RESPONSE	sample5_5	HLA-DRA	C1QA	CCL3L1	HLA-DPB1	C1QB	CCL3	TMSB4X	MARCKS	APOD	CD74	HLA-DPA1	HLA-DRB1	ZFP36L1	CCL4	AIF1	CCL4L2	FTL	GNAS	EIF4B	RPS17	SELENOP	COX5B	SLPI	IGLC3	PRKAR1A	RPL31	RPL21	RAB3B	IL6ST	EEF2	OAZ1	POLR2L	RPL4	TYROBP	NDUFB8	HLA-DRB5	ATP5ME	NAP1L1	PSAP	ITM2B	UQCRB	CTSC	DCN	IGHA1	CD81	HMGB1	ZFAND5
32	IMMUNITY RESPONSE	sample3_16	HLA-DRA	ST13	SUMO2	CXCL8	COX6B1	HIST1H1C	COPE	ATP5IF1	SNRPD3	CAPZA2	TXN	UQCR10	SRP14	MEAF6	SNX3	ATP6V1B2	EGFLAM	EIF2S2	TERF2IP	TRMT112	PPP1R3C	UBB	ID2	LGALS3	PRDX3	SSBP1	ADH5	SKP1	TXNIP	PRDX1	CAVIN1	SNCG	NDUFA1	LDHA	TCEAL9	HNRNPA1	GADD45GIP1	CCL4L2	EDF1	GABARAPL2	POLR2J	EID1	NDUFA5	PDE1A	SAT1	EIF4B	RHEB
33	IMMUNITY RESPONSE	sample4_0	LRRC75A	TMSB4X	EGR1	YWHAE	AZIN1	PDE1A	HNRNPA1	NOP53	SET	CSNK1A1	CALR	RAB3B	RPL36A	DPYSL2	EIF4A2	BZW1	DSTN	UQCRB	CTSL	CAPG	CAV2	EIF4B	OAZ1	ENO1	SNX3	NDUFB7	FOSL2	NPM1	RPS26	RPL38	SLC25A3	HSPE1	NORAD	CALM2	MRPL33	UGP2	RPL22	RHEB	CIRBP	GPX4	SRP9	CAPNS1	RPL31	COX7C	CCNI	MYL12A	BTF3
34	IMMUNITY RESPONSE	sample6_0	HLA-DRA	WWP2	CCL4L2	SNHG25	CD74	CD24	SCGB1A1	AZIN1	GNAS	PABPC1	ATP6V1B2	ANXA5	AES	IL13RA1	EEF2	BZW1	GTF2I	RPS17	YWHAE	YWHAZ	SQSTM1	HDLBP	NORAD	ATF4	ARF1	ENO1	NDUFA13	TAX1BP1	EIF4B	DPYSL2	NDUFA1	RAB3B	RAC1	NUCKS1	SNX3	RHOA	PGK1	KDELR2	UBB	CAV2	HSPE1	HSPD1	SOX9	PRDX6	COX7A1	ARHGDIA	OAZ1
49	ENDOPLASMIC RETICULUM STRESS	sample5_1	SCRG1	APOE	GUSB	HLA-C	HLA-B	MGARP	HLA-F	HLA-A	CA4	CYBA	LCN1	MRGPRX3	ATP6V0B	RARRES2	SRGN	PRDX4	TMCO1	C1QTNF3	ATP6AP2	PPIB	GNG13	DAD1	CALR	EMP2	SSR4	TMEM59	CD63	ATRAID	LAPTM4A	TMED2	MLEC	KDELR3	REEP5	PDIA6	B2M	ARL6IP5	DHRS7	KDELR1	EFEMP1	HVCN1	TMBIM6	HACD3	CALU	SELENOM	RRBP1	SPCS2	AUP1
50	ENDOPLASMIC RETICULUM STRESS	sample3_8	C2orf40	CD63	IGFBP2	RARRES2	KRTCAP2	TMED2	CD99	CST3	ATP6V0B	MYDGF	SSR4	PRDX4	PPIB	LAPTM4A	DAD1	KDELR3	VKORC1	SRGN	IFI6	TMBIM4	PDIA6	COMT	KDELR2	SDF4	TMED9	CNIH4	LY6E	ATRAID	C1QTNF3	RNASE1	RNASET2	PON2	SPCS1	EMC7	RER1	TMEM147	CYBA	TMCO1	NDUFC2	REEP5	PPIC	TMEM59	MLEC	ATP6V0E1	SPINT2	OSTC	SELENOF
51	ENDOPLASMIC RETICULUM STRESS	sample6_13	C1QTNF3	CD63	RARRES2	PRDX4	C2orf40	MYDGF	TMEM59	PPIB	TMCO1	CD320	PON2	TMED9	EMC7	TMEM205	EPYC	FCGRT	SPINT2	LMAN2	SSR4	LAPTM4A	MESD	THY1	BCAP31	TMBIM4	CD81	ATP6AP2	TMEM208	SELENOS	CD99	DAD1	PDIA6	SFT2D1	OSTC	IGFBP2	CALR	REEP5	RPN2	RNASET2	PPIC	CYBA	CNIH4	SSR2	CD47	MIA	DDRGK1	SNORC	SPCS1
52	ENDOPLASMIC RETICULUM STRESS	sample3_19	TF	COL2A1	MFGE8	COL5A2	COL1A2	HAPLN1	HSP90B1	MRGPRX3	P4HB	CALR	ACAN	COL11A1	ITGB1	CKAP4	SCRG1	FMOD	CALU	RNASE1	CHPF	FKBP10	AEBP1	PLOD2	TGFA	TGFBI	CTSD	RPN2	PLOD3	SNORC	PDIA3	RRBP1	C1QTNF3	SHH	HSPG2	FN1	IGFBP2	PON2	HSPA5	GALNT3	MRC2	ATP1B1	TSPAN7	P4HA1	C5orf15	EFEMP1	PDIA4	COL6A3	CANX
53	ENDOPLASMIC RETICULUM STRESS	sample1_12	CLU	SPP1	HLA-A	HLA-B	HLA-C	C3	B2M	LAPTM4A	ITM2B	IGFBP7	TIMP1	TMEM59	HTRA1	CD63	CYBA	ASAH1	LGALS3BP	CD164	CTSC	RCN1	LY6E	PDGFRL	SEC62	PDIA6	TMED9	CTSL	CTSD	C1QTNF3	LRPAP1	BSG	GUSB	PRSS23	MGST1	CD59	TMBIM6	TF	PDIA3	LY96	CD9	C1S	FCGRT	PRELP	GRN	SPCS2	TMCO1	CD151	DPP7
54	ENDOPLASMIC RETICULUM STRESS	sample2_4	IGFBP2	TMED9	RARRES2	APOE	P4HB	CD151	TGFBI	EFEMP2	MYDGF	CHPF	FMOD	CYBA	HLA-C	THY1	CKAP4	CALR	EFEMP1	CD81	PDIA3	PRSS23	HLA-A	ATP6AP2	BSG	MRC2	PRELP	HSP90B1	SPINT2	GJA1	IGFBP6	OLFML2A	PPIB	RPN2	ACAN	TF	PRDX4	FGL2	SLC12A2	ABI3BP	OS9	PON2	VKORC1	RRBP1	ATRAID	MATN2	GPAA1	C1QTNF3	RABAC1
55	ENDOPLASMIC RETICULUM STRESS	sample4_9	HLA-A	LGALS3BP	MRGPRX3	HLA-B	PDIA3	HSPA5	HSPA1A	RPN2	HLA-C	PIGT	B2M	HTRA1	HSP90AA1	CALU	CD81	TMBIM6	LAPTM4A	P4HA1	DEGS1	GRN	C1QTNF3	IFI6	PDIA6	ARL6IP5	ACAN	TMED9	THY1	CTSL	TMCO1	FMOD	PSAP	ITM2B	HSP90B1	TMEM59	TIMP1	PRELP	PRDX4	SELENOS	APP	MYDGF	ATP6AP2	MRC2	HSPA1B	PRNP	P4HB	RRBP1	SURF4
61	RNA SPLICING	sample4_16	NCL	GOLGB1	DST	UTRN	TPR	DSP	EIF3A	HNRNPU	GOLGA4	KCNQ1OT1	EPB41L2	BDP1	MACF1	ZNF638	PCM1	SPTBN1	KTN1	SYNE1	SYNE2	NORAD	AHNAK	RBM25	ERC1	CEP350	RANBP2	SYNM	GIGYF2	PHF3	PRRC2C	ANKRD11	MIA3	AHNAK2	AKAP12	BPTF	SFPQ	NIN	GOLIM4	RRBP1	MAP4K4	LIMA1	HSP90B1	HSP90AB1	TPM4	BCLAF1	PNN	APP	MYH9
62	RNA SPLICING	sample1_19	MALAT1	NEAT1	WSB1	DDX5	AKAP9	LUC7L3	PLEKHH2	DST	AHI1	AC058791.1	SLC25A37	SON	FUS	AC020916.1	N4BP2L2	ABI2	ARGLU1	CCNL2	CCNL1	SF3B1	AC016831.5	POLR2J3.1	KCNQ1OT1	VMP1	HNRNPA2B1	SNRNP70	NABP1	ZRANB2	SRSF2	ITGA3	FAM133B	PNISR	HNRNPH1	SRSF5	AC004990.1	SLC38A2	MIR99AHG	SRSF11	GOLGA8B	HMGB1	RBM39	TCF25	HSF4	GABPB1-AS1	ACADVL	RORA	IFRD1
63	RNA SPLICING	sample2_9	MALAT1	NEAT1	AC058791.1	SON	AC020916.1	AKAP9	HNRNPH1	WSB1	DDX5	DDIT3	PNISR	LINC01116	SBDS	LINC00513	ABI2	AC016831.5	ABCA1	NABP1	DST	THUMPD3-AS1	AAK1	FUS	SRSF11	SRSF2	POLR2J3.1	IFRD1	MKLN1	LUC7L3	FAM133B	SLC25A37	TRA2A	TBXT	KCNQ1OT1	LYST	HNRNPA2B1	UPF2	YBX3	TCF25	TRA2B	ZRANB2	CCNL1	CCNL2	ABL2	EMP2	ITGA3	HES1	DOCK5
64	RNA SPLICING	sample4_2	MALAT1	POLR2J3.1	PNISR	NEAT1	DDX17	ITGA10	VMP1	RBM39	PLEKHH2	N4BP2L2	KCNQ1OT1	TRA2B	SLC25A37	ARID1B	MUC20-OT1	FUS	FAM118A	HNRNPA2B1	MDM4	DDX5	GABPB1-AS1	TSPYL2	ZNF207	GATAD1	WSB1	XAF1	RBM25	AKAP9	HNRNPH1	CCNL1	LENG8	LUC7L3	INTS3	NKTR	SNRNP70	TRIM56	ADAR	LPIN3	DOCK5	ANKRD36C	TTC14	TMEM259	AC016831.5	OGA	SAT1	KHDC4	SRRM2
65	RNA SPLICING	sample5_13	NEAT1	XIST	MALAT1	KCNQ1OT1	SON	MEG3	DDX17	WSB1	PLEKHH2	WDR60	POLR2J3.1	DST	CLEC18A	GABPB1-AS1	SLC25A37	COL11A2	GOLGA4	ITGA3	FUS	PNISR	ZNF292	NKTR	AC016831.5	SOX6	EPB41L2	LUC7L3	CHD9	ZNF207	SF1	GATAD1	N4BP2L2	AC004990.1	VMP1	ZNF638	MACF1	RBM39	COL11A1	RNF213	UBE2G2	KMT2C	ASH1L	MRC2	SORBS2	GPATCH8	CHST12	MSI2	ABI2
66	RNA SPLICING	sample3_10	MALAT1	NEAT1	DDX17	PNISR	WSB1	CLEC18A	SON	KCNQ1OT1	PLEKHH2	POLR2J3.1	GABPB1-AS1	DST	HNRNPA2B1	FUS	ZRANB2	CCNL2	MUC20-OT1	AKAP9	LUC7L3	GATAD1	RSRP1	SYNE1	SRRM2	AHI1	EPB41L2	ZNF207	NABP1	N4BP2L2	NKTR	MCOLN3	ZNF638	ATM	HP1BP3	DYNC1LI2	RBM39	MACF1	SFPQ	ARID1B	HNRNPH1	CREBZF	OGT	TRA2A	TRMT9B	RNF213	PRRC2C	SNRNP70	SORBS2
67	RNA SPLICING	sample6_2	MALAT1	NEAT1	PLEKHH2	DST	GABPB1-AS1	PNISR	KCNQ1OT1	AC016831.5	SLC25A37	HNRNPA2B1	CLEC18A	POLR2J3.1	FUS	WSB1	DDX17	SON	RBM25	LUC7L3	FTX	CMYA5	ZMAT1	OGT	AKAP9	SYNE1	N4BP2L2	RSRP1	GATAD1	TRA2A	ZNF207	GOLGA4	CDK13	RBM39	LENG8	ARGLU1	DYNC1LI2	GOLGB1	COBLL1	HNRNPH1	NKTR	TSPYL2	ARID1B	HNRNPU	SPAG9	MDM4	SRRM2	SREK1	HP1BP3
93	STRESS	sample1_11	FOSB	JUN	KLF4	BRD2	IER2	CXCL2	ATF3	DUSP1	ANXA1	FOS	EGR1	HEXIM1	KLF2	TUBB4B	JUND	ID2	ADM	IFRD1	JUNB	TOB1	RND3	NR4A1	ZFP36L2	DNAJA1	SRSF2	SRSF7	NR4A2	HSPA8	AC020916.1	RHOB	NEU1	TUBA1A	SLC38A2	LMNA	SERTAD1	EMP1	ZFP36	PPP1R15A	ZFP36L1	PLK3	DDX3X	FUS	MYADM	NFKBIA	CCNL1	ODC1	H2AFX
94	STRESS	sample2_5	JUN	FOS	FOSB	JUNB	IER2	HSPA1A	ZFP36	EGR1	DUSP1	HSPA1B	GADD45B	RHOB	BRD2	KLF2	PPP1R15A	DNAJB1	ID2	HEXIM1	NFKBIA	ID3	CCNL1	ZFP36L1	TOB1	SOCS3	JUND	KLF4	TUBB4B	IFRD1	IER3	DNAJA1	NR4A1	SRSF7	H3F3B	IRF1	SRSF2	TRA2B	EIF4A2	UBC	HSPH1	ID1	RSRP1	HSPA8	FUS	KLF6	LMNA	HSP90AB1	H2AFX
95	STRESS	sample4_1	AC020916.1	FOSB	KLF2	JUN	KLF4	MYADM	JUNB	SRSF7	IRF1	IER2	TUBA1A	PPP1R15B	JUND	DNAJB1	ZFP36	HSPA1A	HSPA1B	DUSP1	LMNA	BTG2	PPP1R15A	WEE1	MIDN	MAFF	ATF3	MCL1	ODC1	FOS	CCNL1	NFKBIA	IER3	TOB1	H3F3B	ANXA1	NR4A1	ARRDC4	HSPH1	TUBB4B	CHD4	ELMSAN1	MMP19	RHOB	CEBPB	IER5	HNRNPU	SLC30A1	KLF10
96	STRESS	sample3_9	IRF1	ZFP36	SOCS3	JUN	GADD45B	BTG2	FOSB	LMNA	JUNB	RGS16	KLF6	DUSP1	MIDN	KLF2	IER2	FOS	ATF3	AC020916.1	BHLHE40	HES1	CCNL1	KLF10	CEBPD	JUND	EGR1	MAFF	ICAM1	KLF4	PPP1R15A	NEAT1	MYADM	TRIB1	AC016831.5	NFKBIA	DNAJB1	MCL1	RHOB	SRSF7	IL6R	HSPA1A	HSPA1B	EMP1	CDKN1A	ZFP36L1	NR4A1	SOD2	GADD45A
97	STRESS	sample6_9	FOSB	JUN	JUNB	KLF4	NR4A1	KLF2	JUND	ATF3	IER2	AC020916.1	ZFP36	EGR1	KLF6	PPP1R15A	GADD45B	EMP1	RHOB	SGK1	IER3	TRIB1	FOS	MIDN	MYADM	BTG2	KLF10	ZFP36L1	DUSP1	NFKBIA	TUBA1A	C11orf96	SERTAD1	MAFF	CYR61	MCL1	BHLHE40	IER5	LMNA	IRF1	DNAJB1	IFRD1	CSRNP1	BRD2	SLC38A2	TUBB4B	CCNL1	ANXA1	TOB1
98	STRESS	sample1_6	ZFP36	GADD45B	CEBPD	SOCS3	IRF1	HES1	JUNB	RGS16	IER3	BHLHE40	GADD45A	BTG2	HILPDA	NFKBIA	PNRC1	MYC	MAFF	KLF10	FOS	SERPINB1	DUSP1	CDKN1A	IER2	CCNL1	TRIB1	CITED4	HLA-E	NAMPT	BCL3	RHOB	SOD2	RORA	KLF2	NNMT	MT1X	ZC3H12A	KLF6	NEDD9	PIM3	RAB20	EGR1	EFNA1	IGFBP2	TGIF1	CYR61	AC004990.1	ZFP36L1
99	STRESS	sample5_10	SOCS3	JUN	GADD45B	JUNB	ZFP36	IER2	ID1	NFKBIA	FOS	IRF1	IER3	EGR1	DUSP1	HSPA1B	KLF2	FOSB	CEBPD	SOD2	ID3	HSPA6	HES1	HSPA1A	KLF4	MAFF	BTG2	DNAJB1	PPP1R15A	MT1X	PNRC1	ATF3	ZFP36L1	CCNL1	ZFP36L2	CDKN1A	XBP1	BHLHE40	RGS16	KLF6	C11orf96	GADD45A	MCL1	MIDN	NR4A1	JUND	CEBPB	SRSF3	RHOB
100	STRESS	sample4_18	ANGPTL4	C11orf96	TRIB1	SLC20A1	KLF6	ZFP36L1	EMP1	PHLDA1	SOD2	NABP1	PPP1R3C	SGK1	NR4A1	ABL2	IL6R	ITGA5	DUSP4	NEAT1	NT5DC3	FGL2	BHLHE40	GADD45A	FRMD6	GPRC5A	SDC4	ATF3	DUSP5	FOXC2	AC016831.1	IRF2BP2	ITPRIP	MYC	NEDD9	PLIN2	AKAP12	ETS2	ERRFI1	LDLR	MMP19	LMNA	SLC4A11	VMP1	DUSP1	BZW1	MDM2	PIM1	PDK4
101	STRESS	sample1_4	KLF6	TM4SF1	EMP1	CYR61	TNFRSF12A	LMNA	AKAP12	SOX9	KLF5	CYTOR	SGK1	ABL2	TRIB1	CTGF	EZR	MAFF	ITGA5	BHLHE40	MYADM	AC020916.1	LRRFIP1	MIDN	KLF2	NFE2L2	TES	ARL4A	PIM1	KLF4	PER2	FOSL2	ABI2	NR4A1	MIR4435-2HG	RHOB	ACTN4	CEBPB	SGMS2	NFKBIA	ARID5B	DUSP4	RAPH1	NEDD9	ZEB2	DDX21	CHD1	TUBB2A	REL
102	STRESS	sample2_17	EMP1	KLF6	KLF4	EZR	JUND	MAP2K3	KLHL21	LMNA	ITGA5	MYADM	ABL2	NFATC2	ACTN4	CYTOR	CAVIN1	FLNA	TNFRSF12A	MLXIP	KDM6B	DDX21	AHNAK	SGMS2	C11orf96	MIR4435-2HG	HSPA8	TM4SF1	LRRFIP1	PLOD2	ZBTB43	CDKN1A	YWHAG	JMJD1C	MMP19	PPP1R15A	NEDD4L	SQSTM1	GCLM	MGLL	KLF5	MIR22HG	TRAF4	CRY1	MIDN	HMGA1	PLEC	MAPKAPK2	THOC6
103	p-EMT	sample4_10	NNMT	CHI3L1	RGS2	VMP1	SLPI	NPC2	GLUL	SOD2	C1S	ZFP36L2	MT1X	MGST1	SERPINE2	C1R	MALAT1	TIMP1	TMSB4X	IFITM3	SAT1	CDC42EP3	PRSS23	NUPR1	HMOX1	FTH1	DAB2	MTHFD2	TSC22D1	IFITM2	SOD3	CEBPB	CEBPD	CHI3L2	ITM2B	SELENOP	COL1A2	PIK3R1	MARCKS	PLIN2	MDK	MAP3K20	LBH	MMP3	RND3	HSPB1	ARL4C	SLC25A37	TAGLN
104	p-EMT	sample6_17	MT2A	MT1X	FTH1	ZFP36L2	SOD2	IGFBP7	CDKN2A	APOE	GADD45A	C3	MGST1	PTMA	IFITM3	CEBPD	SQSTM1	MALAT1	RND3	VMP1	C1R	NUPR1	MT1E	CDKN1A	GSN	HMOX1	CEBPB	GPNMB	FTL	DEPP1	MDM2	C1S	JUNB	TKT	CYP27A1	ISCU	PKM	CHI3L2	SCN1B	LRP1	NFKBIA	CFH	MSMP	ZFP36L1	FAM20C	GLUL	LY6E	GDF15	SELENOP
105	p-EMT	sample3_6	FTH1	IFITM3	GADD45A	TMSB4X	SOD2	PKM	PTMS	FTL	PTMA	IFITM2	NUPR1	SQSTM1	SH3BGRL3	CDKN2A	TYMP	S100A6	REXO2	BTG1	ID3	ADI1	MGST1	IGFBP7	S100A13	HDDC2	NDUFA4L2	CHI3L1	CHI3L2	LY6E	TAGLN2	GSTO1	RARRES3	ARPC1B	GPX4	UBXN1	RAB13	GLUL	ISCU	EIF3J	SEPTIN7	ZFP36L2	SAT1	SCCPDH	PPP1R14B	TM4SF1	DEPP1	S100A1	NPC2
106	p-EMT	sample1_14	IGFBP7	NNMT	CHI3L2	CHI3L1	IFITM3	FTH1	SPP1	SELENOP	IFITM2	SOD2	PTMA	CTSB	MDK	TGFBI	TUBA1A	MGST1	C1R	GADD45A	CTSC	SOX4	CYP1B1	ID3	PCSK2	ZFP36L2	COL1A2	PLIN2	CTSL	C1S	CXCL2	HTRA1	GLUL	ANGPTL4	GBP2	FAM20C	RAB13	ARID5B	CFH	HILPDA	EFNA5	PKM	NPC2	RARRES3	FN1	PHLDA1	MARCKS	DAB2	SLPI
107	p-EMT	sample2_19	IGFBP7	SOD2	MGST1	UCHL1	GPNMB	C3	FTH1	SERPINE2	IFITM3	RND3	TM4SF1	IGFBP6	S100A6	FTL	TMSB4X	SH3BGRL3	SQSTM1	NPC2	NUPR1	VIM	FN1	CTSL	S100A10	CHI3L2	WTAP	PTMA	ITGAV	C1R	CTSD	LY6E	PKM	PHLDA2	H2AFJ	TIMP1	ADIRF	DSTN	TUBA1A	PSAP	EMP3	GPX4	PRSS23	C1S	CXCL14	ANXA1	TGFBI	ISCU	PHLDA1
[truncated: 53 more columns]
